# Supplementary material for: Where Are You From? Finding the Origin of the Recently Observed Sprat in Iceland Using a Panel of SNPs
Source: Ecol Evol. 2026 Mar 23;16(3):e72807. doi: 10.1002/ece3.72807 (PMC13093719; doi:10.1002/ece3.72807)
Supplement: Supplementary file 1 — Data S1: ece372807‐sup‐0001‐Supinfo.zip. [file ECE3-16-e72807-s001.zip]

Archive with 2 entries (2 files):
- ECE-2025-08-02220.R1__Supplement.docx
- ECE-2025-08-02220__Suppl. Table S2.xlsx
