# Supplementary material for: Where Are You From? Finding the Origin of the Recently Observed Sprat in Iceland Using a Panel of SNPs
Source: Ecol Evol. 2026 Mar 23;16(3):e72807. doi: 10.1002/ece3.72807 (PMC13093719; doi:10.1002/ece3.72807)
Supplement: Supplementary file 1 — Data S1: ece372807‐sup‐0001‐Supinfo.zip. [file ECE3-16-e72807-s001.zip › ECE-2025-08-02220__Suppl. Table S2.xlsx]

## Sheet: Table S2. Sprat pairwise Fst
		Iceland		Norwegian fjords															Landvikvatnet			Altantic Ocean: NorthSea_Bay of Biscay_Kattegat-Skagerrak_Celtic Sea														Hybrid zone			Baltic Sea						Adriatic/Black
		ICE1	ICE2	HOL	MEL	FIN	TRH	NOR1	NOR2	NOR3	SOG1	SOG2	HAR1	HAR2	HAR3	HAR4	LYS	OSL	LAND1	LAND2	LAND3	NS1	NS2	NS3	NS4	NS5	NS6	EC	BoB	CEL	SK1	SK2	SK3	SK4	SK5	UV	GB	ØS	AB	BBN	BBS	GD	GOTB	GOT	ASA	BS
Iceland	ICE1	*	0.09544	0	0	0	0	0	0	0	0	0	0	0	0	0	0	0	0	0	0	0	0	0	0	0	0	0	0	0	0	0	0	0	0	0	0	0	0	0	0	0	0	0	0	0
	ICE2	0.00491	*	0	0	0	0	0	0	0	0	0	0	0	0	0	0	0	0	0	0	0	0	0	0	0.0001	0	0	0	0	0	0	0.0001	0	0	0	0	0	0	0	0	0	0	0	0	0
Norwegian fjords	HOL	0.04179	0.03941	*	0.54153	0.9999	0.65855	0.68993	0.80804	0.69765	0.35076	0.97772	0.87308	0.65627	0.12207	0.82823	0.01614	0.5546	0	0	0	0	0	0	0	0	0	0	0	0	0	0.0001	0	0	0	0	0.0001	0.00059	0	0	0	0	0	0	0	0
	MEL	0.04342	0.03822	0	*	0.99901	0.58004	0.91595	0.54321	0.99505	0.21463	0.95644	0.99921	0.6829	0.35541	0.03505	0	0.0001	0	0	0	0	0	0	0	0	0	0	0	0	0	0	0	0	0	0	0	0	0	0	0	0	0	0	0	0
	FIN	0.04757	0.04092	0	0	*	0.9999	0.9999	0.9999	0.9999	0.99911	0.9999	0.9999	0.9999	0.9999	0.9998	0.9998	0.99861	0	0	0	0	0	0	0	0	0	0	0	0	0	0	0	0	0	0	0	0	0	0	0	0	0	0	0	0
	TRH	0.03839	0.03934	0	0	0	*	0.51767	0.0693	0.71191	0.0003	0.7425	0.08078	0.07752	0.26869	0.07088	0	0.25799	0	0	0	0	0	0	0	0	0	0	0	0	0	0	0	0	0	0	0	0	0	0	0	0	0	0	0	0
	NOR1	0.04038	0.04214	0	0	0	0	*	0.94119	0.42016	0.00366	0.59707	0.79754	0.62113	0.59489	0.17929	0.01614	0.00198	0	0	0	0	0	0	0	0	0	0	0	0	0	0	0	0	0	0	0	0	0	0	0	0	0	0	0	0
	NOR2	0.04249	0.0402	0	0	0	0.00189	0	*	0.9999	0.01346	0.75606	0.63756	0.36887	0.59133	0.24027	0.02673	0	0	0	0	0	0	0	0	0	0	0	0	0	0	0	0	0	0	0	0	0	0	0	0	0	0	0	0	0
	NOR3	0.05078	0.04929	0	0	0	0	0.0003	0	*	0.08148	0.832	0.99485	0.7923	0.86774	0.86269	0.41342	0.00604	0	0	0	0	0	0	0	0	0	0	0	0	0	0	0	0	0	0	0	0	0	0	0	0	0	0	0	0
	SOG1	0.05102	0.04604	0.00087	0.00112	0	0.00676	0.00797	0.0044	0.00331	*	0.00406	0.1587	0.00119	0.01396	0.31175	0	0.0005	0	0	0	0	0	0	0	0	0	0	0	0	0	0	0	0	0	0	0	0	0	0	0	0	0	0	0	0
	SOG2	0.03666	0.03643	0	0	0	0	0	0	0	0.00511	*	0.62905	0.0591	0.80962	0.43659	0.0004	0.00228	0	0	0	0	0	0	0	0	0	0	0	0	0	0	0	0	0	0	0	0	0	0	0	0	0	0	0	0
	HAR1	0.03943	0.03746	0	0	0	0.00169	0	0	0	0.00177	0	*	0.05554	0.18711	0.41976	0	0	0	0	0	0	0	0	0	0	0	0	0	0	0	0	0	0	0	0	0	0	0	0	0	0	0	0	0	0
	HAR2	0.04916	0.04297	0	0	0	0.00195	0	0.00038	0	0.00728	0.00198	0.00227	*	0.0004	0.00277	0	0	0	0	0	0	0	0	0	0	0	0	0	0	0	0	0	0	0	0	0	0	0	0	0	0	0	0	0	0
	HAR3	0.04048	0.03775	0.0028	0.00012	0	0.00067	0	0	0	0.0055	0	0.00141	0.00709	*	0.11365	0.01683	0.1087	0	0	0	0	0	0	0	0	0	0	0	0	0	0	0	0	0	0	0	0	0	0	0	0	0	0	0	0
	HAR4	0.03977	0.0373	0	0.00216	0	0.00164	0.00154	0.00067	0	0.00058	7e-05	0.00015	0.00397	0.00174	*	0	0.00307	0	0	0	0	0	0	0	0	0	0	0	0	0	0	0	0	0	0	0	0	0	0	0	0	0	0	0	0
	LYS	0.04536	0.04424	0.00519	0.00691	0	0.00827	0.00464	0.00259	0.00037	0.01035	0.00418	0.00581	0.01092	0.00389	0.00517	*	0	0	0	0	0	0	0	0	0	0	0	0	0	0	0	0	0	0	0	0	0	0	0	0	0	0	0	0	0
	OSL	0.03021	0.02928	0	0.00583	0	0.00066	0.00684	0.00731	0.00496	0.00711	0.00364	0.00529	0.00893	0.00204	0.0036	0.01349	*	0	0	0	0	0	0	0	0	0	0	0	0	0	0	0	0	0	0	0	0	0	0	0	0	0	0	0	0
Landvikvatnet	LAND1	0.18208	0.17232	0.10337	0.11561	0.09246	0.10606	0.11707	0.09662	0.10291	0.10845	0.09869	0.09515	0.11447	0.1084	0.10632	0.09103	0.10668	*	0.64162	0.35571	0	0	0	0	0	0	0	0	0	0	0	0	0	0	0	0	0	0	0	0	0	0	0	0	0
	LAND2	0.17503	0.16415	0.09529	0.10533	0.0828	0.09531	0.10726	0.08365	0.09194	0.09732	0.08742	0.08451	0.10128	0.09926	0.09485	0.08115	0.09673	0	*	0.14692	0	0	0	0	0	0	0	0	0	0	0	0	0	0	0	0	0	0	0	0	0	0	0	0	0
	LAND3	0.16291	0.15313	0.09296	0.1057	0.08328	0.09808	0.10672	0.08578	0.09139	0.09416	0.08878	0.087	0.10612	0.09501	0.09612	0.08053	0.09537	0.00025	0.00158	*	0	0	0	0	0	0	0	0	0	0	0	0	0	0	0	0	0	0	0	0	0	0	0	0	0
Atlantic Ocean	NS1	0.0229	0.02449	0.02501	0.02906	0.02721	0.0267	0.03004	0.03308	0.03761	0.03356	0.02959	0.02464	0.03412	0.03288	0.0234	0.03861	0.02278	0.16872	0.16074	0.15344	*	0.07069	0.21028	0.09484	0.41293	0.09177	0.10058	0.13187	0.38749	0.15761	0.59133	0.47223	0.08752	0.4557	0	0	0	0	0	0	0	0	0	0	0
	NS2	0.02339	0.02576	0.02363	0.03138	0.03028	0.02741	0.02966	0.02917	0.03158	0.02741	0.02727	0.02454	0.03396	0.02811	0.02485	0.0345	0.02212	0.16677	0.15729	0.14853	0.00288	*	0.4553	0.0393	0.36046	0.23899	0.05495	0.39679	0.82229	0.64934	0.54232	0.04277	0.18761	0.14672	0	0	0	0	0	0	0	0	0	0	0
	NS3	0.01975	0.02115	0.0224	0.03106	0.03162	0.02539	0.03127	0.02988	0.03363	0.02666	0.02658	0.02436	0.0348	0.02843	0.02171	0.03415	0.01982	0.15715	0.14837	0.14162	0.00141	1e-05	*	0.10316	0.98357	0.5243	0.33145	0.48579	0.83724	0.06494	0.88565	0.16424	0.05475	0.98218	0	0	0	0	0	0	0	0	0	0	0
	NS4	0.02127	0.02294	0.02107	0.03029	0.02894	0.02651	0.03193	0.03238	0.03688	0.03031	0.02872	0.02763	0.03714	0.03153	0.02622	0.03672	0.02052	0.15227	0.14567	0.13805	0.00309	0.00323	0.00221	*	0.5245	0.16385	0.14454	0.00218	0.08049	0.24324	0.91516	0.07019	0.03158	0.30462	0	0	0	0	0	0	0	0	0	0	0
	NS5	0.01727	0.01634	0.02123	0.02536	0.02398	0.0227	0.02951	0.02767	0.03285	0.02787	0.02599	0.02141	0.03072	0.02849	0.02101	0.0309	0.01868	0.15972	0.15223	0.1457	0.00054	0.00039	0	0	*	0.78566	0.68973	0.5442	0.32888	0.80319	0.9306	0.33274	0.10365	0.94991	0	0	0	0	0	0	0	0	0	0	0
	NS6	0.01889	0.02308	0.0225	0.02921	0.02917	0.02301	0.02953	0.03237	0.03593	0.02769	0.0261	0.02388	0.0342	0.02754	0.02264	0.03648	0.01762	0.17419	0.16531	0.15811	0.00414	0.00126	0	0.00261	0	*	0.78893	0.51084	0.57816	0.62776	0.52094	0.24661	0.02059	0.45382	0	0	0	0	0	0	0	0	0	0	0
	EC	0.01597	0.02234	0.02172	0.02722	0.02687	0.02138	0.02902	0.0281	0.03408	0.0271	0.02598	0.02268	0.03315	0.02753	0.0226	0.03628	0.01923	0.16285	0.15444	0.14858	0.00313	0.00295	0.00064	0.00222	0	0	*	0.208	0.40095	0.06653	0.88912	0.04406	0.05118	0.32898	0	0	0	0	0	0	0	0	0	0	0
	BoB	0.01792	0.01731	0.02195	0.02542	0.02487	0.02359	0.02508	0.02513	0.03149	0.02717	0.02316	0.02026	0.03247	0.02533	0.01933	0.02973	0.01836	0.15998	0.15063	0.14386	0.00266	0.00025	0	0.00668	0	0	0.00164	*	0.73201	0.36551	0.12266	0.12712	0.02505	0.6737	0	0	0	0	0	0	0	0	0	0	0
	CEL	0.01768	0.0219	0.0187	0.02365	0.02146	0.02265	0.02569	0.02591	0.03245	0.02576	0.02261	0.02046	0.03096	0.02629	0.01951	0.03181	0.01713	0.16282	0.15561	0.14607	0.00021	0	0	0.00236	0.00034	0	0	0	*	0.92407	0.18879	0.33165	0.06217	0.87199	0	0	0	0	0	0	0	0	0	0	0
	SK1	0.02373	0.02712	0.02044	0.02704	0.0296	0.02457	0.02589	0.0293	0.03262	0.02582	0.02578	0.02212	0.03179	0.03066	0.0238	0.03449	0.02169	0.16405	0.15523	0.14861	0.00218	0	0.00257	0.0013	0	0	0.00318	0.00053	0	*	0.8414	0.20127	0.53628	0.97862	0	0	0	0	0	0	0	0	0	0	0
	SK2	0.0258	0.0277	0.01459	0.02345	0.02187	0.0154	0.02209	0.02248	0.03006	0.02045	0.02004	0.01792	0.02566	0.02489	0.01648	0.02925	0.01321	0.15294	0.14594	0.13708	0	0	0	0	0	0	0	0.00278	0.00124	0	*	0.13028	0.8411	0.88575	0	0	0	0	0	0	0	0	0	0	0
	SK3	0.0176	0.01987	0.02498	0.02889	0.03372	0.02342	0.02722	0.03105	0.03252	0.02824	0.02547	0.02436	0.03358	0.02743	0.02261	0.03589	0.01707	0.16905	0.16331	0.15294	0.00051	0.00443	0.00239	0.00447	0.0015	0.0026	0.00507	0.00354	0.00061	0.00231	0.00375	*	0.02643	0.861	0.0002	0.0002	0	0	0	0	0	0	0	0	0
	SK4	0.02363	0.04097	0.02734	0.0319	0.02875	0.02578	0.03043	0.02847	0.03468	0.03288	0.03079	0.02389	0.03743	0.03177	0.0238	0.03346	0.02416	0.15615	0.14894	0.14143	0.00375	0.00168	0.00346	0.00503	0.00351	0.00659	0.00423	0.00536	0.00309	0	0	0.00691	*	0.14513	0	0	0	0	0	0	0	0	0	0	0
	SK5	0.0215	0.02348	0.01884	0.02434	0.02089	0.02055	0.02272	0.024	0.02825	0.01973	0.02142	0.01764	0.02835	0.02511	0.01567	0.03015	0.01384	0.14228	0.1353	0.12733	0.00024	0.0016	0	0.00096	0	0.00029	0.00074	0	0	0	0	0	0.00244	*	0	0	0	0	0	0	0	0	0	0	0
Hybrid zone	UV	0.03467	0.03597	0.02215	0.02761	0.02496	0.01803	0.02582	0.02331	0.02581	0.02451	0.02278	0.02218	0.03263	0.02048	0.01833	0.02963	0.01233	0.14271	0.13585	0.12633	0.02155	0.02325	0.02009	0.02313	0.02258	0.02076	0.02185	0.01672	0.01899	0.02157	0.01831	0.01159	0.0214	0.01669	*	0.06435	0.02723	0	0	0	0	0	0	0	0
	GB	0.02805	0.02169	0.0134	0.01868	0.01255	0.01429	0.01805	0.01214	0.0191	0.01371	0.01376	0.01361	0.02259	0.01512	0.01046	0.01698	0.00863	0.12387	0.11467	0.10409	0.01992	0.01936	0.01324	0.01733	0.01457	0.01928	0.01896	0.01203	0.0159	0.01455	0.0166	0.01196	0.02226	0.00927	0.00323	*	0.40996	0	0	0	0	0	0	0	0
	ØS	0.03561	0.03757	0.01139	0.02015	0.0152	0.01291	0.01613	0.01221	0.0136	0.01686	0.01298	0.01372	0.02271	0.01164	0.01021	0.01683	0.00895	0.12423	0.11296	0.10562	0.02977	0.03028	0.02439	0.03254	0.02695	0.02846	0.02779	0.01953	0.02448	0.02729	0.02456	0.02277	0.02664	0.01872	0.00446	0	*	0	0	0	0	0	0	0	0
Baltic Sea	AB	0.055	0.0536	0.03256	0.03516	0.03533	0.03223	0.03853	0.03023	0.03737	0.03688	0.0333	0.03299	0.04047	0.0338	0.02799	0.03233	0.03272	0.15008	0.13924	0.13033	0.04535	0.05176	0.04464	0.04427	0.04035	0.04755	0.04653	0.03956	0.04607	0.04489	0.04236	0.03855	0.05042	0.0393	0.02706	0.0158	0.02065	*	0.5145	0.08138	0.48005	0.8514	0.9999	0	0
	BBN	0.06141	0.05925	0.03977	0.03708	0.03831	0.0362	0.04415	0.03437	0.04277	0.03784	0.03754	0.03446	0.04337	0.04402	0.03013	0.03786	0.0355	0.14774	0.13964	0.12848	0.04926	0.05885	0.0484	0.04684	0.04325	0.05111	0.05237	0.04477	0.05131	0.04726	0.04982	0.04361	0.05517	0.0422	0.03328	0.02055	0.02941	0	*	0.04257	0.44293	0.43421	0.99644	0	0
	BBS	0.05339	0.04585	0.03867	0.03467	0.03886	0.03594	0.04086	0.02971	0.03861	0.03685	0.03441	0.03263	0.04349	0.0367	0.02918	0.03494	0.03338	0.14731	0.13863	0.12631	0.04987	0.05447	0.04319	0.04626	0.04261	0.05075	0.04643	0.03949	0.04702	0.04725	0.04372	0.03954	0.04999	0.04144	0.02479	0.01703	0.02094	0.00295	0.00462	*	0.00099	0.02633	0.12137	0	0
	GD	0.0573	0.05991	0.03579	0.03527	0.03357	0.03435	0.04111	0.03213	0.03862	0.03811	0.03665	0.03336	0.0419	0.03994	0.03017	0.03358	0.03813	0.14426	0.13142	0.12676	0.05044	0.05445	0.04926	0.04819	0.04249	0.05027	0.05088	0.04464	0.05154	0.04686	0.04517	0.04729	0.05082	0.0445	0.03701	0.01991	0.02615	0	8e-05	0.00842	*	0.04109	0.73715	0	0
	GOTB	0.05998	0.06056	0.03726	0.03715	0.03842	0.03583	0.04565	0.03351	0.04271	0.04098	0.03568	0.03606	0.04503	0.03967	0.03214	0.03725	0.03652	0.15002	0.14127	0.13097	0.05365	0.05756	0.04768	0.04615	0.04478	0.04984	0.04956	0.04404	0.05077	0.04965	0.04791	0.04557	0.05689	0.0446	0.03589	0.02499	0.0321	0	0	0.0045	0.00389	*	0.9999	0	0
	GOT	0.06343	0.06464	0.03863	0.03542	0.03727	0.03155	0.04626	0.02923	0.0444	0.03788	0.03183	0.03248	0.04024	0.03732	0.02678	0.03178	0.03101	0.16629	0.16018	0.13913	0.05516	0.05903	0.04724	0.04911	0.04792	0.05342	0.05526	0.04664	0.05273	0.05199	0.05847	0.04601	0.06642	0.04651	0.03471	0.02603	0.02878	0	0	0.00161	0	0	*	0	0
Adriatic/Black Sea	ASA	0.23444	0.24707	0.17371	0.15575	0.15244	0.15048	0.15281	0.15042	0.15554	0.16788	0.14667	0.14171	0.15925	0.16277	0.15229	0.15051	0.16236	0.26925	0.25692	0.2469	0.1993	0.20966	0.20195	0.21598	0.20489	0.20861	0.2068	0.20158	0.21308	0.21455	0.20621	0.21368	0.20843	0.20511	0.20541	0.19764	0.1788	0.18602	0.19174	0.20249	0.17775	0.20202	0.21253	*	0
	BS	0.219	0.21718	0.15408	0.1343	0.13371	0.13367	0.13502	0.13016	0.13986	0.1487	0.13066	0.12731	0.13979	0.14347	0.13501	0.1321	0.14643	0.25603	0.24011	0.23176	0.18363	0.19843	0.18617	0.19329	0.18641	0.19165	0.1929	0.18101	0.19646	0.19582	0.19418	0.1946	0.19951	0.18754	0.1802	0.16848	0.15089	0.14226	0.14641	0.15672	0.14134	0.15781	0.17122	0.03938	*
